# Supplementary material for: Annual transitions in nutrition, training, and interpersonal relationships of Japan's national champion university rowing team
Source: Front Sports Act Living. 2026 Jun 10;8:1808743. doi: 10.3389/fspor.2026.1808743 (PMC13291930; doi:10.3389/fspor.2026.1808743)
Supplement: Supplementary file 2 [file Table1.xlsx]

## Sheet: Table2-1(Male)
Table 1‑1. Descriptive statistics, homogeneity of variances, ANOVA results, and effect sizes for male athletes across survey years (2018, 2019, 2020, 2022, 2023). This table summarizes year‑specific descriptive statistics (n, mean, SD), Levene’s test for homogeneity of variances, one‑way ANOVA results, and effect sizes (η²) for all questionnaire variables assessed in male athletes. Variables incl…
Descriptive Statistics					Test of Homogeneity of Variances	Analysis of Variance (ANOVA)			Effect Size for ANOVA
		N	Mean	SD
					Levene’s p	df	F value	p value	η² (Effect Size)
Body Composition Satisfaction(VAS)	2018	43	53.4302	24.7849	0.483492	4	4.71734	0.00130724	0.11376
	2019	34	60.6447	23.5444
	2020	40	63.2143	21.8374
	2022	21	41.7795	19.8771
	2023	14	69.4729	17.1296
	合計	152	57.4867	23.5801
Performance Satisfaction(VAS)	2018	43	50.814	27.9281	0.416033	4	2.79622	0.0282738	0.0707076
	2019	34	62.4291	27.4006
	2020	40	65.9525	27.0568
	2022	21	46.9948	20.6093
	2023	14	55.4414	28.0841
	合計	152	57.2945	27.333
Bodyweight Training Frequency (d/wk)	2018	43	1.23256	1.49741	0.0721228	4	4.9288	0.000931228	0.118257
	2019	34	1.20588	1.61018
	2020	40	2.4125	1.7863
	2022	21	2.52381	2.13586
	2023	14	2.35714	1.33631
	合計	152	1.81908	1.77319
Weight Training Frequency (d/wk)	2018	43	1.62791	1.36754	0.00203276	4	3.29285	0.0128428	0.0822331
	2019	34	1.07353	1.001
	2020	40	0.9875	0.804534
	2022	21	1.57143	1.66046
	2023	14	2	0.877058
	合計	152	1.36184	1.20731
Strength Satisfaction(VAS)	2018	43	56.9186	25.4854	0.052051	4	1.56613	0.186374	0.0408738
	2019	34	61.45	21.5286
	2020	40	62.9465	23.4846
	2022	21	52.4371	15.9695
	2023	14	68.7914	17.0945
	合計	152	59.9929	22.4483
Power Satisfaction(VAS)	2018	43	51.7733	28.5073	0.127272	4	1.59997	0.177378	0.0417202
	2019	34	60.7844	25.8407
	2020	40	63.601	25.5039
	2022	21	55.669	24.0028
	2023	14	66.4121	15.9873
	合計	152	58.788	25.8083
Endurance Satisfaction(VAS)	2018	43	54.7674	27.4326	0.323925	4	1.12763	0.345793	0.0297703
	2019	34	56.3024	27.5942
	2020	40	59.7317	24.8164
	2022	21	45.7495	21.1274
	2023	14	59.4393	23.5775
	合計	152	55.6016	25.7188
Daily Routine Quality(VAS)	2018	42	87.1429	15.1398	0.313928	4	0.119059	0.975541	0.00325128
	2019	34	84.9094	20.4148
	2020	40	86.7562	17.2413
	2022	21	86.5643	16.2588
	2023	14	87.9243	9.44246
	合計	151	86.5295	16.5981
Sleep Duration (minutes)	2018	43	425.791	14.6865	0.000504092	4	1.89801	0.113865	0.0494299
	2019	34	415.882	20.8701
	2020	39	437.308	57.6382
	2022	21	422.619	44.1763
	2023	14	414.714	28.4671
	合計	151	425.066	37.381
Supplement Knowledge(VAS)	2018	43	40.5523	22.4641	0.225735	4	2.55211	0.0415174	0.0649358
	2019	34	52.0662	24.9398
	2020	40	53.3333	23.5244
	2022	21	39.8529	29.677
	2023	14	37.84	29.4226
	合計	152	46.1447	25.5499
Supplement Understanding(VAS)	2018	43	41.9767	24.2771	0.534569	4	1.86927	0.118864	0.0484025
	2019	34	50.8753	23.5251
	2020	40	55.4463	20.8004
	2022	21	47.789	27.7561
	2023	14	44.1336	24.5673
	合計	152	48.5135	24.0549
Protein Intake Frequency (times/day)	2018	43	1	2.4103	0.390569	4	0.149592	0.96293	0.00405403
	2019	34	1.17647	1.05803
	2020	40	0.9	0.862019
	2022	21	1	0.83666
	2023	14	1	1.4676
	合計	152	1.01316	1.52974
Relationships Among Members(VAS)	2018	43	85.1163	16.7168	0.0433495	4	2.94874	0.0222086	0.0742779
	2019	34	86.6247	15.0193
	2020	40	83.244	14.2611
	2022	21	78.231	17.6497
	2023	14	70.4936	24.3092
	合計	152	82.6629	17.1315
Trust in Members(VAS)	2018	43	84.7965	15.5742	0.0544173	4	3.16201	0.0158225	0.0792246
	2019	34	87.0103	15.4146
	2020	40	77.0538	20.8272
	2022	21	76.5876	22.0676
	2023	14	70.6629	21.6846
	合計	152	80.8182	19.1143
Being Trusted by Members(VAS)	2018	43	66.9186	22.7538	0.645399	4	1.41439	0.232023	0.0370605
	2019	34	59.9447	23.7206
	2020	40	66.0123	19.1626
	2022	21	73.3562	22.6054
	2023	14	60.1421	26.3089
	合計	152	65.3854	22.5368
Importance of Coach’s Instructional Achievements(VAS)	2018	42	76.4583	19.6655	0.0239899	4	0.411938	0.799834	0.01116
	2019	34	73.1091	25.669
	2020	40	71.6065	24.188
	2022	21	72.9586	32.0237
	2023	14	67.3464	27.8041
	合計	151	73.0874	24.7661
Importance of Coach’s Athletic Achievements(VAS)	2018	43	69.8256	22.2164	0.0664998	4	0.413474	0.79873	0.0111258
	2019	34	65.1256	27.4524
	2020	40	65.1188	28.0287
	2022	21	62.9248	32.0981
	2023	14	61.3093	25.7787
	合計	152	65.7978	26.5787
Relationship with Head Coach(VAS)	2018	43	79.5349	19.9348	0.0257675	4	2.72333	0.0317205	0.0689917
	2019	34	86.6953	16.8119
	2020	40	72.946	26.0734
	2022	21	69.9552	28.6112
	2023	14	70.8329	24.6766
	合計	152	77.2776	23.3759
Trust in Head Coach(VAS)	2018	43	87.9942	16.6059	0.00123288	4	3.24541	0.0138528	0.0811445
	2019	34	87.7456	20.6454
	2020	40	76.518	25.6424
	2022	21	75.9638	30.3506
	2023	14	67.8564	32.6562
	合計	152	81.4016	24.5433
Expectations from Head Coach(VAS)	2018	43	71.9767	24.1172	0.817049	4	0.847297	0.49739	0.0225361
	2019	34	75.7709	22.2122
	2020	40	67.3208	25.0138
	2022	21	74.83	22.4183
	2023	14	66.5814	23.6182
	合計	152	71.4974	23.6301

## Sheet: Table2-2(Male)
Table 1‑2. Games–Howell post hoc comparison results for year‑to‑year differences among male athletes. This table presents the results of Games–Howell post hoc comparisons conducted to examine pairwise year‑to‑year differences for all questionnaire variables assessed in male athletes. For each comparison, the table reports the mean difference (I–J), corresponding p‑value, and the 95% confidence in…
Post Hoc Tests
Multiple Comparisons
Dependent Variable		(I) Year	(J) Year	Mean difference (I-J)	p value	95% CI
						Lower bound	Upper bound
Body Composition Satisfaction(VAS)	Games-Howell	2018	2019	-7.21447	0.689346	-22.6878	8.25885
			2020	-9.78402	0.319834	-24.0688	4.50079
			2022	11.6507	0.269734	-4.64764	27.9491
			2023	-16.0426	0.0757051	-33.1918	1.10654
		2019	2018	7.21447	0.689346	-8.25885	22.6878
			2020	-2.56954	0.988617	-17.4571	12.3181
			2022	18.865*	0.0205702	2.06823	35.6621
			2023	-8.82815	0.603227	-26.4295	8.7732
		2020	2018	9.78402	0.319834	-4.50079	24.0688
			2019	2.56954	0.988617	-12.3181	17.4571
			2022	21.435*	0.00314607	5.67093	37.1985
			2023	-6.25861	0.809427	-22.9312	10.414
		2022	2018	-11.6507	0.269734	-27.9491	4.64764
			2019	-18.865*	0.0205702	-35.6621	-2.06823
			2020	-21.435*	0.00314607	-37.1985	-5.67093
			2023	-27.693*	0.00109449	-45.9596	-9.42711
		2023	2018	16.0426	0.0757051	-1.10654	33.1918
			2019	8.82815	0.603227	-8.7732	26.4295
			2020	6.25861	0.809427	-10.414	22.9312
			2022	27.693*	0.00109449	9.42711	45.9596
Performance Satisfaction(VAS)	Games-Howell	2018	2019	-11.6152	0.363913	-29.3637	6.13334
			2020	-15.1385	0.098965	-31.9824	1.70534
			2022	3.81919	0.971806	-13.6832	21.3216
			2023	-4.62748	0.982511	-30.2311	20.9761
		2019	2018	11.6152	0.363913	-6.13334	29.3637
			2020	-3.52338	0.981036	-21.3192	14.2725
			2022	15.4344	0.139539	-2.96124	33.83
			2023	6.98769	0.931271	-19.1221	33.0974
		2020	2018	15.1385	0.098965	-1.70534	31.9824
			2019	3.52338	0.981036	-14.2725	21.3192
			2022	18.958*	0.0282074	1.40701	36.5085
			2023	10.5111	0.742025	-15.1175	36.1396
		2022	2018	-3.81919	0.971806	-21.3216	13.6832
			2019	-15.4344	0.139539	-33.83	2.96124
			2020	-18.958*	0.0282074	-36.5085	-1.40701
			2023	-8.44667	0.867652	-34.3924	17.4991
		2023	2018	4.62748	0.982511	-20.9761	30.2311
			2019	-6.98769	0.931271	-33.0974	19.1221
			2020	-10.5111	0.742025	-36.1396	15.1175
			2022	8.44667	0.867652	-17.4991	34.3924
Bodyweight Training Frequency (times/day)	Games-Howell	2018	2019	0.0266758	0.999993	-0.977313	1.03066
			2020	-1.180*	0.0144543	-2.19475	-0.165139
			2022	-1.29125	0.120451	-2.79693	0.214424
			2023	-1.12458	0.0912485	-2.37131	0.122145
		2019	2018	-0.0266758	0.999993	-1.03066	0.977313
			2020	-1.207*	0.0254582	-2.31198	-0.101252
			2022	-1.31793	0.131121	-2.87799	0.242135
			2023	-1.15126	0.106986	-2.46327	0.160749
		2020	2018	1.180*	0.0144543	0.165139	2.19475
			2019	1.207*	0.0254582	0.101252	2.31198
			2022	-0.11131	0.999592	-1.67824	1.45562
			2023	0.0553571	0.999948	-1.26433	1.37505
		2022	2018	1.29125	0.120451	-0.214424	2.79693
			2019	1.31793	0.131121	-0.242135	2.87799
			2020	0.11131	0.999592	-1.45562	1.67824
			2023	0.166667	0.998504	-1.52719	1.86052
		2023	2018	1.12458	0.0912485	-0.122145	2.37131
			2019	1.15126	0.106986	-0.160749	2.46327
			2020	-0.0553571	0.999948	-1.37505	1.26433
			2022	-0.166667	0.998504	-1.86052	1.52719
Weight Training Frequency (d/wk)	Games-Howell	2018	2019	0.554378	0.251844	-0.200762	1.30952
			2020	0.640407	0.0774988	-0.0439323	1.32475
			2022	0.0564784	0.999921	-1.148	1.26095
			2023	-0.372093	0.7592	-1.27421	0.530019
		2019	2018	-0.554378	0.251844	-1.30952	0.200762
			2020	0.0860294	0.994328	-0.51399	0.686049
			2022	-0.497899	0.727498	-1.66315	0.667347
			2023	-.9265*	0.026901	-1.77386	-0.0790772
		2020	2018	-0.640407	0.0774988	-1.32475	0.0439323
			2019	-0.0860294	0.994328	-0.686049	0.51399
			2022	-0.583929	0.559338	-1.71163	0.54377
			2023	-1.0125*	0.00827643	-1.80642	-0.21858
		2022	2018	-0.0564784	0.999921	-1.26095	1.148
			2019	0.497899	0.727498	-0.667347	1.66315
			2020	0.583929	0.559338	-0.54377	1.71163
			2023	-0.428571	0.856459	-1.67618	0.819037
		2023	2018	0.372093	0.7592	-0.530019	1.27421
			2019	.9265*	0.026901	0.0790772	1.77386
			2020	1.0125*	0.00827643	0.21858	1.80642
			2022	0.428571	0.856459	-0.819037	1.67618
Strength Satisfaction(VAS)	Games-Howell	2018	2019	-4.5314	0.915458	-19.5175	10.4547
			2020	-6.0279	0.794793	-21.0257	8.96992
			2022	4.48146	0.910708	-10.2154	19.1783
			2023	-11.8728	0.297879	-29.1665	5.42084
		2019	2018	4.5314	0.915458	-10.4547	19.5175
			2020	-1.4965	0.998507	-16.1508	13.1578
			2022	9.01286	0.398887	-5.34274	23.3685
			2023	-7.34143	0.722814	-24.3654	9.68258
		2020	2018	6.0279	0.794793	-8.96992	21.0257
			2019	1.4965	0.998507	-13.1578	16.1508
			2022	10.5094	0.250492	-3.85361	24.8723
			2023	-5.84493	0.856567	-22.8781	11.1883
		2022	2018	-4.48146	0.910708	-19.1783	10.2154
			2019	-9.01286	0.398887	-23.3685	5.34274
			2020	-10.5094	0.250492	-24.8723	3.85361
			2023	-16.3543	0.0591417	-33.1514	0.442808
		2023	2018	11.8728	0.297879	-5.42084	29.1665
			2019	7.34143	0.722814	-9.68258	24.3654
			2020	5.84493	0.856567	-11.1883	22.8781
			2022	16.3543	0.0591417	-0.442808	33.1514
Power Satisfaction(VAS)	Games-Howell	2018	2019	-9.01116	0.596788	-26.3723	8.34998
			2020	-11.8277	0.277912	-28.373	4.7175
			2022	-3.89579	0.978465	-23.2112	15.4196
			2023	-14.6389	0.135658	-32.0397	2.76193
		2019	2018	9.01116	0.596788	-8.34998	26.3723
			2020	-2.81659	0.989784	-19.5956	13.9625
			2022	5.11536	0.944432	-14.3813	24.612
			2023	-5.62773	0.889696	-23.2421	11.9866
		2020	2018	11.8277	0.277912	-4.7175	28.373
			2019	2.81659	0.989784	-13.9625	19.5956
			2022	7.93195	0.751364	-10.887	26.7509
			2023	-2.81114	0.988861	-19.66	14.0377
		2022	2018	3.89579	0.978465	-15.4196	23.2112
			2019	-5.11536	0.944432	-24.612	14.3813
			2020	-7.93195	0.751364	-26.7509	10.887
			2023	-10.7431	0.514438	-30.2399	8.75375
		2023	2018	14.6389	0.135658	-2.76193	32.0397
			2019	5.62773	0.889696	-11.9866	23.2421
			2020	2.81114	0.988861	-14.0377	19.66
			2022	10.7431	0.514438	-8.75375	30.2399
Endurance Satisfaction(VAS)	Games-Howell	2018	2019	-1.53491	0.999211	-19.2166	16.1468
			2020	-4.96431	0.908615	-20.968	11.0394
			2022	9.01792	0.599889	-8.59559	26.6314
			2023	-4.67184	0.970911	-26.8556	17.5119
		2019	2018	1.53491	0.999211	-16.1468	19.2166
			2020	-3.4294	0.980584	-20.6627	13.8039
			2022	10.5528	0.506073	-8.13758	29.2432
			2023	-3.13693	0.994398	-26.0827	19.8089
		2020	2018	4.96431	0.908615	-11.0394	20.968
			2019	3.4294	0.980584	-13.8039	20.6627
			2022	13.9822	0.160033	-3.19216	31.1566
			2023	0.292464	0.999999	-21.5877	22.1727
		2022	2018	-9.01792	0.599889	-26.6314	8.59559
			2019	-10.5528	0.506073	-29.2432	8.13758
			2020	-13.9822	0.160033	-31.1566	3.19216
			2023	-13.6898	0.420953	-36.5654	9.18585
		2023	2018	4.67184	0.970911	-17.5119	26.8556
			2019	3.13693	0.994398	-19.8089	26.0827
			2020	-0.292464	0.999999	-22.1727	21.5877
			2022	13.6898	0.420953	-9.18585	36.5654
Daily Routine Quality(VAS)	Games-Howell	2018	2019	2.23345	0.983831	-9.60747	14.0744
			2020	0.386607	0.999969	-9.64067	10.4139
			2022	0.578571	0.999919	-11.5892	12.7464
			2023	-0.781429	0.99938	-10.6489	9.08604
		2019	2018	-2.23345	0.983831	-14.0744	9.60747
			2020	-1.84684	0.993564	-14.2973	10.6037
			2022	-1.65487	0.99729	-15.7657	12.4559
			2023	-3.01487	0.955758	-15.2757	9.24593
		2020	2018	-0.386607	0.999969	-10.4139	9.64067
			2019	1.84684	0.993564	-10.6037	14.2973
			2022	0.191964	0.999999	-12.547	12.931
			2023	-1.16804	0.997794	-11.7548	9.41875
		2022	2018	-0.578571	0.999919	-12.7464	11.5892
			2019	1.65487	0.99729	-12.4559	15.7657
			2020	-0.191964	0.999999	-12.931	12.547
			2023	-1.36	0.997824	-13.928	11.208
		2023	2018	0.781429	0.99938	-9.08604	10.6489
			2019	3.01487	0.955758	-9.24593	15.2757
			2020	1.16804	0.997794	-9.41875	11.7548
			2022	1.36	0.997824	-11.208	13.928
Sleep Duration (minutes)	Games-Howell	2018	2019	9.90834	0.145401	-1.98535	21.802
			2020	-11.517	0.744118	-38.5693	15.5353
			2022	3.17165	0.997537	-26.171	32.5143
			2023	11.0764	0.638687	-13.3502	35.503
		2019	2018	-9.90834	0.145401	-21.802	1.98535
			2020	-21.4253	0.210445	-49.4591	6.60837
			2022	-6.73669	0.964087	-36.884	23.4106
			2023	1.16807	0.999908	-24.1134	26.4495
		2020	2018	11.517	0.744118	-15.5353	38.5693
			2019	21.4253	0.210445	-6.60837	49.4591
			2022	14.6886	0.805397	-23.0521	52.4293
			2023	22.5934	0.337755	-11.3745	56.5613
		2022	2018	-3.17165	0.997537	-32.5143	26.171
			2019	6.73669	0.964087	-23.4106	36.884
			2020	-14.6886	0.805397	-52.4293	23.0521
			2023	7.90476	0.966622	-27.5174	43.3269
		2023	2018	-11.0764	0.638687	-35.503	13.3502
			2019	-1.16807	0.999908	-26.4495	24.1134
			2020	-22.5934	0.337755	-56.5613	11.3745
			2022	-7.90476	0.966622	-43.3269	27.5174
Supplement Knowledge(VAS)	Games-Howell	2018	2019	-11.5139	0.23171	-26.8754	3.84767
			2020	-12.7809	0.0947198	-26.8947	1.33285
			2022	0.699468	0.99998	-20.4854	21.8844
			2023	2.71233	0.997624	-23.194	28.6187
		2019	2018	11.5139	0.23171	-3.84767	26.8754
			2020	-1.26707	0.999432	-17.1476	14.6134
			2022	12.2133	0.523052	-10.0366	34.4632
			2023	14.2262	0.519823	-12.4291	40.8814
		2020	2018	12.7809	0.0947198	-1.33285	26.8947
			2019	1.26707	0.999432	-14.6134	17.1476
			2022	13.4804	0.387616	-8.04213	35.0029
			2023	15.4933	0.412097	-10.6459	41.6324
		2022	2018	-0.699468	0.99998	-21.8844	20.4854
			2019	-12.2133	0.523052	-34.4632	10.0366
			2020	-13.4804	0.387616	-35.0029	8.04213
			2023	2.01286	0.999638	-27.6537	31.6794
		2023	2018	-2.71233	0.997624	-28.6187	23.194
			2019	-14.2262	0.519823	-40.8814	12.4291
			2020	-15.4933	0.412097	-41.6324	10.6459
			2022	-2.01286	0.999638	-31.6794	27.6537
Supplement Understanding(VAS)	Games-Howell	2018	2019	-8.89855	0.486578	-24.2208	6.42369
			2020	-13.4695	0.059719	-27.2887	0.349659
			2022	-5.8123	0.923083	-26.2099	14.5853
			2023	-2.15683	0.998415	-24.5302	20.2166
		2019	2018	8.89855	0.486578	-6.42369	24.2208
			2020	-4.57096	0.903941	-19.1661	10.0241
			2022	3.08625	0.992958	-17.7706	23.9431
			2023	6.74172	0.903252	-16.0102	29.4936
		2020	2018	13.4695	0.059719	-0.349659	27.2887
			2019	4.57096	0.903941	-10.0241	19.1661
			2022	7.6572	0.799551	-12.2534	27.5678
			2023	11.3127	0.549814	-10.6698	33.2952
		2022	2018	5.8123	0.923083	-14.5853	26.2099
			2019	-3.08625	0.992958	-23.9431	17.7706
			2020	-7.6572	0.799551	-27.5678	12.2534
			2023	3.65548	0.993795	-22.2403	29.5513
		2023	2018	2.15683	0.998415	-20.2166	24.5302
			2019	-6.74172	0.903252	-29.4936	16.0102
			2020	-11.3127	0.549814	-33.2952	10.6698
			2022	-3.65548	0.993795	-29.5513	22.2403
Protein Intake Frequency (per day)	Games-Howell	2018	2019	-0.176471	0.992662	-1.3291	0.976162
			2020	0.1	0.999037	-1.00685	1.20685
			2022	0	1	-1.15557	1.15557
			2023	0	1	-1.541	1.541
		2019	2018	0.176471	0.992662	-0.976162	1.3291
			2020	0.276471	0.740842	-0.360675	0.913616
			2022	0.176471	0.958693	-0.552123	0.905064
			2023	0.176471	0.993652	-1.12438	1.47732
		2020	2018	-0.1	0.999037	-1.20685	1.00685
			2019	-0.276471	0.740842	-0.913616	0.360675
			2022	-0.1	0.992009	-0.749404	0.549404
			2023	-0.1	0.999172	-1.36985	1.16985
		2022	2018	0	1	-1.15557	1.15557
			2019	-0.176471	0.958693	-0.905064	0.552123
			2020	0.1	0.992009	-0.549404	0.749404
			2023	0	1	-1.3033	1.3033
		2023	2018	0	1	-1.541	1.541
			2019	-0.176471	0.993652	-1.47732	1.12438
			2020	0.1	0.999172	-1.16985	1.36985
			2022	0	1	-1.3033	1.3033
Relationships Among Members(VAS)	Games-Howell	2018	2019	-1.50843	0.993582	-11.6428	8.62591
			2020	1.87228	0.981628	-7.62544	11.37
			2022	6.88533	0.574636	-6.34012	20.1108
			2023	14.6227	0.266184	-6.58582	35.8312
		2019	2018	1.50843	0.993582	-8.62591	11.6428
			2020	3.38071	0.860035	-6.2096	12.971
			2022	8.39375	0.382321	-4.88307	21.6706
			2023	16.1311	0.18942	-5.09952	37.3618
		2020	2018	-1.87228	0.981628	-11.37	7.62544
			2019	-3.38071	0.860035	-12.971	6.2096
			2022	5.01305	0.793214	-7.83814	17.8642
			2023	12.7504	0.378582	-8.28163	33.7825
		2022	2018	-6.88533	0.574636	-20.1108	6.34012
			2019	-8.39375	0.382321	-21.6706	4.88307
			2020	-5.01305	0.793214	-17.8642	7.83814
			2023	7.73738	0.841393	-14.6732	30.148
		2023	2018	-14.6227	0.266184	-35.8312	6.58582
			2019	-16.1311	0.18942	-37.3618	5.09952
			2020	-12.7504	0.378582	-33.7825	8.28163
			2022	-7.73738	0.841393	-30.148	14.6732
Trust in Members(VAS)	Games-Howell	2018	2019	-2.21378	0.970933	-12.1602	7.73264
			2020	7.74276	0.323036	-3.61796	19.1035
			2022	8.20889	0.552567	-7.36347	23.7813
			2023	14.1337	0.205337	-4.85254	33.1198
		2019	2018	2.21378	0.970933	-7.73264	12.1602
			2020	9.95654	0.139274	-1.86494	21.778
			2022	10.4227	0.339197	-5.44711	26.2925
			2023	16.3474	0.118017	-2.84337	35.5382
		2020	2018	-7.74276	0.323036	-19.1035	3.61796
			2019	-9.95654	0.139274	-21.778	1.86494
			2022	0.466131	0.99999	-16.2211	17.1534
			2023	6.39089	0.870395	-13.3872	26.169
		2022	2018	-8.20889	0.552567	-23.7813	7.36347
			2019	-10.4227	0.339197	-26.2925	5.44711
			2020	-0.466131	0.99999	-17.1534	16.2211
			2023	5.92476	0.932492	-16.01	27.8595
		2023	2018	-14.1337	0.205337	-33.1198	4.85254
			2019	-16.3474	0.118017	-35.5382	2.84337
			2020	-6.39089	0.870395	-26.169	13.3872
			2022	-5.92476	0.932492	-27.8595	16.01
Being Trusted by Members(VAS)	Games-Howell	2018	2019	6.9739	0.689459	-8.00073	21.9485
			2020	0.906355	0.999659	-11.9496	13.7623
			2022	-6.43759	0.821927	-23.6624	10.7872
			2023	6.77646	0.906501	-16.7155	30.2684
		2019	2018	-6.9739	0.689459	-21.9485	8.00073
			2020	-6.06754	0.753518	-20.3107	8.1756
			2022	-13.4115	0.239355	-31.5949	4.77192
			2023	-0.197437	1	-24.2825	23.8877
		2020	2018	-0.906355	0.999659	-13.7623	11.9496
			2019	6.06754	0.753518	-8.1756	20.3107
			2022	-7.34394	0.711645	-23.979	9.29117
			2023	5.87011	0.936923	-17.272	29.0122
		2022	2018	6.43759	0.821927	-10.7872	23.6624
			2019	13.4115	0.239355	-4.77192	31.5949
			2020	7.34394	0.711645	-9.29117	23.979
			2023	13.214	0.548398	-12.0105	38.4386
		2023	2018	-6.77646	0.906501	-30.2684	16.7155
			2019	0.197437	1	-23.8877	24.2825
			2020	-5.87011	0.936923	-29.0122	17.272
			2022	-13.214	0.548398	-38.4386	12.0105
Importance of Coach’s Instructional Achievements(VAS)	Games-Howell	2018	2019	3.34922	0.970249	-11.6823	18.3808
			2020	4.85183	0.857335	-8.79377	18.4974
			2022	3.49976	0.990323	-18.7089	25.7084
			2023	9.1119	0.786168	-15.2254	33.4492
		2019	2018	-3.34922	0.970249	-18.3808	11.6823
			2020	1.50262	0.999005	-14.8353	17.8406
			2022	0.150546	1	-23.573	23.8741
			2023	5.76269	0.96146	-19.8028	31.3282
		2020	2018	-4.85183	0.857335	-18.4974	8.79377
			2019	-1.50262	0.999005	-17.8406	14.8353
			2022	-1.35207	0.999803	-24.3576	21.6535
			2023	4.26007	0.98543	-20.711	29.2311
		2022	2018	-3.49976	0.990323	-25.7084	18.7089
			2019	-0.150546	1	-23.8741	23.573
			2020	1.35207	0.999803	-21.6535	24.3576
			2023	5.61214	0.981097	-23.9398	35.1641
		2023	2018	-9.1119	0.786168	-33.4492	15.2254
			2019	-5.76269	0.96146	-31.3282	19.8028
			2020	-4.26007	0.98543	-29.2311	20.711
			2022	-5.61214	0.981097	-35.1641	23.9398
Importance of Coach’s Athletic Achievements(VAS)	Games-Howell	2018	2019	4.69999	0.926519	-11.591	20.991
			2020	4.70683	0.915971	-10.8896	20.3033
			2022	6.90082	0.899469	-15.6832	29.4848
			2023	8.5163	0.799767	-14.4919	31.5245
		2019	2018	-4.69999	0.926519	-20.991	11.591
			2020	0.00683824	1	-18.0947	18.1083
			2022	2.20083	0.998934	-21.9776	26.3793
			2023	3.8163	0.990444	-20.6367	28.2693
		2020	2018	-4.70683	0.915971	-20.3033	10.8896
			2019	-0.00683824	1	-18.1083	18.0947
			2022	2.19399	0.998868	-21.5932	25.9812
			2023	3.80946	0.989795	-20.2798	27.8987
		2022	2018	-6.90082	0.899469	-29.4848	15.6832
			2019	-2.20083	0.998934	-26.3793	21.9776
			2020	-2.19399	0.998868	-25.9812	21.5932
			2023	1.61548	0.999826	-26.7866	30.0176
		2023	2018	-8.5163	0.799767	-31.5245	14.4919
			2019	-3.8163	0.990444	-28.2693	20.6367
			2020	-3.80946	0.989795	-27.8987	20.2798
			2022	-1.61548	0.999826	-30.0176	26.7866
Relationship with Head Coach(VAS)	Games-Howell	2018	2019	-7.16041	0.434789	-18.8734	4.55255
			2020	6.58888	0.70037	-7.73906	20.9168
			2022	9.57965	0.645023	-10.5709	29.7302
			2023	8.70203	0.752306	-13.1538	30.5579
		2019	2018	7.16041	0.434789	-4.55255	18.8734
			2020	13.7493	0.059473	-0.351767	27.8504
			2022	16.7401	0.135115	-3.26599	36.7461
			2023	15.8624	0.222318	-5.87939	37.6043
		2020	2018	-6.58888	0.70037	-20.9168	7.73906
			2019	-13.7493	0.059473	-27.8504	0.351767
			2022	2.99076	0.994386	-18.4417	24.4232
			2023	2.11314	0.998715	-20.8053	25.0316
		2022	2018	-9.57965	0.645023	-29.7302	10.5709
			2019	-16.7401	0.135115	-36.7461	3.26599
			2020	-2.99076	0.994386	-24.4232	18.4417
			2023	-0.877619	0.999979	-27.1822	25.4269
		2023	2018	-8.70203	0.752306	-30.5579	13.1538
			2019	-15.8624	0.222318	-37.6043	5.87939
			2020	-2.11314	0.998715	-25.0316	20.8053
			2022	0.877619	0.999979	-25.4269	27.1822
Trust in Head Coach(VAS)	Games-Howell	2018	2019	0.248598	0.999998	-11.9789	12.4761
			2020	11.4762	0.127946	-1.93054	24.8829
			2022	12.0304	0.453253	-8.73369	32.7944
			2023	20.1378	0.225653	-7.86687	48.1424
		2019	2018	-0.248598	0.999998	-12.4761	11.9789
			2020	11.2276	0.237486	-3.8351	26.2903
			2022	11.7818	0.52749	-9.93752	33.5011
			2023	19.8892	0.258938	-8.68568	48.464
		2020	2018	-11.4762	0.127946	-24.8829	1.93054
			2019	-11.2276	0.237486	-26.2903	3.8351
			2022	0.55419	0.999994	-21.7634	22.8718
			2023	8.66157	0.893322	-20.29	37.6131
		2022	2018	-12.0304	0.453253	-32.7944	8.73369
			2019	-11.7818	0.52749	-33.5011	9.93752
			2020	-0.55419	0.999994	-22.8718	21.7634
			2023	8.10738	0.945027	-23.9289	40.1437
		2023	2018	-20.1378	0.225653	-48.1424	7.86687
			2019	-19.8892	0.258938	-48.464	8.68568
			2020	-8.66157	0.893322	-37.6131	20.29
			2022	-8.10738	0.945027	-40.1437	23.9289
Expectations from Head Coach(VAS)	Games-Howell	2018	2019	-3.79414	0.952062	-18.6041	11.0158
			2020	4.65599	0.909801	-10.4173	19.7293
			2022	-2.85326	0.98996	-20.2856	14.5791
			2023	5.39532	0.945042	-16.2374	27.028
		2019	2018	3.79414	0.952062	-11.0158	18.6041
			2020	8.45013	0.541069	-6.91575	23.816
			2022	0.940882	0.999876	-16.725	18.6068
			2023	9.18945	0.725054	-12.6048	30.9837
		2020	2018	-4.65599	0.909801	-19.7293	10.4173
			2019	-8.45013	0.541069	-23.816	6.91575
			2022	-7.50925	0.754909	-25.3867	10.3682
			2023	0.739321	0.999976	-21.207	22.6856
		2022	2018	2.85326	0.98996	-14.5791	20.2856
			2019	-0.940882	0.999876	-18.6068	16.725
			2020	7.50925	0.754909	-10.3682	25.3867
			2023	8.24857	0.83793	-15.0773	31.5744
		2023	2018	-5.39532	0.945042	-27.028	16.2374
			2019	-9.18945	0.725054	-30.9837	12.6048
			2020	-0.739321	0.999976	-22.6856	21.207
			2022	-8.24857	0.83793	-31.5744	15.0773
*. The mean difference is significant at the 0.05 level.
