# Supplementary material for: Annual transitions in nutrition, training, and interpersonal relationships of Japan's national champion university rowing team
Source: Front Sports Act Living. 2026 Jun 10;8:1808743. doi: 10.3389/fspor.2026.1808743 (PMC13291930; doi:10.3389/fspor.2026.1808743)
Supplement: Supplementary file 3 [file Table2.xlsx]

## Sheet: Table3-1(Female)
Table 2‑1. Descriptive statistics, homogeneity of variances, ANOVA results, and effect sizes for female athletes across survey years (2018, 2019, 2020, 2022, 2023). This table presents year‑specific descriptive statistics (n, mean, SD), Levene’s test for homogeneity of variances, one‑way ANOVA results, and effect sizes (η²) for all questionnaire variables assessed in female athletes. Variables in…
Descriptive Statistics					Test of Homogeneity of Variances	Analysis of Variance (ANOVA)			Effect Size for ANOVA
		N	Mean	SD
					Levene’s p	df	F value	p value	η² (Effect Size)
Body Composition Satisfaction(VAS)	2018	12	49.375	18.8859	0.717226	4	2.69897	0.040096	0.166614
	2019	7	67.6857	16.8679
	2020	13	56.6854	18.5022
	2022	15	39.5233	23.6525
	2023	12	59.2267	26.2362
	合計	59	52.6573	22.8069
Performance Satisfaction(VAS)	2018	12	63.5417	20.7038	0.684376	4	2.65015	0.0429624	0.164094
	2019	7	66.1571	21.0697
	2020	13	56.6854	25.1945
	2022	15	48.968	26.7822
	2023	12	76.8858	19.0445
	合計	59	61.3502	24.4688
Bodyweight Training Frequency (d/wk)	2018	12	5.58333	2.2747	0.698206	4	5.77338	0.00060759	0.299552
	2019	7	2	1.82574
	2020	13	2.23077	2.5217
	2022	15	2.13333	2.06559
	2023	12	2.25	2.09436
	合計	59	2.86441	2.53566
Weight Training Frequency (d/wk)	2018	12	2.25	1.42223	0.334687	4	3.6756	0.010174	0.214001
	2019	7	1.28571	0.95119
	2020	13	0.769231	0.83205
	2022	15	0.933333	0.96115
	2023	12	2	1.65145
	合計	59	1.42373	1.31573
Strength Satisfaction(VAS)	2018	12	61.1458	11.1225	0.0130243	4	1.05892	0.386005	0.0740042
	2019	6	60.12	21.8174
	2020	13	53.2046	27.2615
	2022	15	50.3967	18.8318
	2023	12	63.8892	17.4242
	合計	58	57.0474	19.9293
Power Satisfaction(VAS)	2018	12	58.4375	15.6409	0.155124	4	1.27321	0.292156	0.0876674
	2019	6	61.5083	14.4948
	2020	13	49.0838	25.8138
	2022	15	51.112	17.3013
	2023	12	63.5917	19.2802
	合計	58	55.8305	19.6196
Endurance Satisfaction(VAS)	2018	12	53.125	21.667	0.590779	4	1.07376	0.378569	0.0736778
	2019	7	59.1843	23.0899
	2020	13	40.4315	24.5207
	2022	15	47.302	28.4459
	2023	12	57.0425	22.7881
	合計	59	50.3634	24.6399
Daily Routine Quality(VAS)	2018	12	91.3542	7.33644	0.312095	4	0.719449	0.582384	0.0505961
	2019	7	91.1571	13.0195
	2020	13	88.9192	21.1088
	2022	15	84.2073	17.837
	2023	12	81.5475	21.141
	合計	59	86.9827	17.219
Sleep Duration (minutes)	2018	12	410	24.2149	0.109766	4	1.0605	0.385034	0.072834
	2019	7	392.143	10.746
	2020	13	391.154	4.16025
	2022	15	403.2	55.2852
	2023	12	387.5	20.0567
	合計	59	397.424	31.8543
Supplement Knowledge(VAS)	2018	12	23.125	20.6534	0.745681	4	2.10891	0.0923028	0.135109
	2019	7	37.7543	28.1525
	2020	13	48.4431	24.2883
	2022	15	37.2227	28.924
	2023	12	49.2058	24.9986
	合計	59	39.328	26.457
Supplement Understanding(VAS)	2018	12	30.625	22.2301	0.46809	4	2.4552	0.0566056	0.153881
	2019	7	48.1286	22.7232
	2020	13	52.29	23.8268
	2022	15	36.3493	28.968
	2023	12	56.4483	21.9898
	合計	59	44.1829	25.7001
Protein Intake Frequency (times/day)	2018	12	0.375	0.882275	0.87039	4	0.379321	0.822426	0.0273299
	2019	7	0.785714	0.906327
	2020	13	0.653846	0.800641
	2022	15	0.733333	0.776132
	2023	12	0.666667	0.984732
	合計	59	0.635593	0.845018
Relationships Among Members(VAS)	2018	12	83.6458	14.1166	0.058384	4	0.335509	0.852853	0.0242498
	2019	7	86.0543	16.1015
	2020	13	86.4469	13.7429
	2022	15	81.19	24.3571
	2023	12	77.3817	32.5473
	合計	59	82.6503	21.4226
Trust in Members(VAS)	2018	12	85.3125	15.403	0.0222157	4	0.512313	0.726909	0.0365616
	2019	7	92.3486	7.80223
	2020	13	85.1646	15.7616
	2022	15	79.4447	30.3937
	2023	12	80.0592	26.5965
	合計	59	83.5544	21.8467
Being Trusted by Members(VAS)	2018	12	64.5833	23.2534	0.099174	4	0.310322	0.869848	0.0224703
	2019	7	69.7257	12.5961
	2020	13	57.0515	32.4115
	2022	15	60.636	22.4774
	2023	12	63.4917	31.71
	合計	59	62.3083	25.7659
Importance of Coach’s Instructional Achievements(VAS)	2018	12	65.2083	17.9079	0.10729	4	0.386614	0.817278	0.0278408
	2019	7	71.7686	15.4723
	2020	13	74.2677	20.5994
	2022	15	64.8393	25.3441
	2023	12	67.8567	30.7267
	合計	59	68.4276	22.8477
Importance of Coach’s Athletic Achievements(VAS)	2018	12	62.8125	18.4724	0.0676386	4	0.671462	0.614634	0.0473813
	2019	7	69.3886	15.1015
	2020	13	63.7369	19.6732
	2022	15	53.174	27.3906
	2023	12	61.8058	31.6054
	合計	59	61.1412	23.7851
Relationship with Head Coach(VAS)	2018	12	73.3333	18.2185	0.106253	4	1.05791	0.386305	0.0726693
	2019	7	91.4957	8.26128
	2020	13	80.5862	16.1662
	2022	15	77.778	19.7812
	2023	12	78.3725	25.0633
	合計	59	79.2412	19.0821
Trust in Head Coach(VAS)	2018	12	90	8.47791	0.0330495	4	1.19517	0.323515	0.0813308
	2019	7	97.2786	5.69894
	2020	13	92.5831	13.7736
	2022	15	93.8093	9.57928
	2023	12	84.425	23.7851
	合計	59	91.2673	14.2171
Expectations from Head Coach(VAS)	2018	12	70.4167	14.5123	0.141994	4	0.283834	0.887206	0.0205918
	2019	7	72.4486	22.6542
	2020	13	63.7354	25.4423
	2022	15	70.158	16.0636
	2023	12	72.2217	32.5876
	合計	59	69.4869	22.3823

## Sheet: Table3-2(Female)
Table 2‑2. Games–Howell post hoc comparison results for year‑to‑year differences among female athletes. This table presents the results of Games–Howell post hoc comparisons conducted to examine pairwise year‑to‑year differences for all questionnaire variables assessed in female athletes. For each comparison, the table reports the mean difference (I–J), corresponding p‑value, and the 95% confidenc…
Post Hoc Tests
Multiple Comparisons
Dependent Variable		(I) Year	(J) Year	Mean difference (I-J)	p value	95% CI
						Lower bound	Upper bound
Body Composition Satisfaction(VAS)	Games-Howell	2018	2019	-18.3107	0.241878	-44.4691	7.84763
			2020	-7.31038	0.862991	-29.4619	14.8411
			2022	9.85167	0.749425	-14.1912	33.8945
			2023	-9.85167	0.826394	-37.778	18.0746
		2019	2018	18.3107	0.241878	-7.84763	44.4691
			2020	11.0003	0.67036	-14.6385	36.6392
			2022	28.162*	0.0388324	1.1565	55.1683
			2023	8.45905	0.909331	-21.7171	38.6352
		2020	2018	7.31038	0.862991	-14.8411	29.4619
			2019	-11.0003	0.67036	-36.6392	14.6385
			2022	17.1621	0.229833	-6.21296	40.5371
			2023	-2.54128	0.998576	-29.9659	24.8834
		2022	2018	-9.85167	0.749425	-33.8945	14.1912
			2019	-28.162*	0.0388324	-55.1683	-1.1565
			2020	-17.1621	0.229833	-40.5371	6.21296
			2023	-19.7033	0.286627	-48.5167	9.11003
		2023	2018	9.85167	0.826394	-18.0746	37.778
			2019	-8.45905	0.909331	-38.6352	21.7171
			2020	2.54128	0.998576	-24.8834	29.9659
			2022	19.7033	0.286627	-9.11003	48.5167
Performance Satisfaction(VAS)	Games-Howell	2018	2019	-2.61548	0.9988	-34.1512	28.9202
			2020	6.85628	0.943219	-20.352	34.0646
			2022	14.5737	0.514392	-12.2706	41.4179
			2023	-13.3442	0.48731	-37.4522	10.7638
		2019	2018	2.61548	0.9988	-28.9202	34.1512
			2020	9.47176	0.894582	-23.3871	42.3306
			2022	17.1891	0.502478	-15.4227	49.8009
			2023	-10.7287	0.799018	-41.7259	20.2685
		2020	2018	-6.85628	0.943219	-34.0646	20.352
			2019	-9.47176	0.894582	-42.3306	23.3871
			2022	7.71738	0.932658	-21.0879	36.5227
			2023	-20.2004	0.19127	-46.5619	6.16097
		2022	2018	-14.5737	0.514392	-41.4179	12.2706
			2019	-17.1891	0.502478	-49.8009	15.4227
			2020	-7.71738	0.932658	-36.5227	21.0879
			2023	-27.918*	0.0307075	-53.8847	-1.95098
		2023	2018	13.3442	0.48731	-10.7638	37.4522
			2019	10.7287	0.799018	-20.2685	41.7259
			2020	20.2004	0.19127	-6.16097	46.5619
			2022	27.918*	0.0307075	1.95098	53.8847
Bodyweight Training Frequency (d/wk)	Games-Howell	2018	2019	3.583*	0.0137535	0.643202	6.52347
			2020	3.353*	0.0151438	0.516635	6.18849
			2022	3.450*	0.00393743	0.945559	5.95444
			2023	3.333*	0.00918924	0.683505	5.98316
		2019	2018	-3.583*	0.0137535	-6.52347	-0.643202
			2020	-0.230769	0.999249	-3.23777	2.77623
			2022	-0.133333	0.99986	-2.87102	2.60435
			2023	-0.25	0.998636	-3.10363	2.60363
		2020	2018	-3.353*	0.0151438	-6.18849	-0.516635
			2019	0.230769	0.999249	-2.77623	3.23777
			2022	0.0974359	0.999963	-2.50007	2.69494
			2023	-0.0192308	1	-2.75433	2.71587
		2022	2018	-3.450*	0.00393743	-5.95444	-0.945559
			2019	0.133333	0.99986	-2.60435	2.87102
			2020	-0.0974359	0.999963	-2.69494	2.50007
			2023	-0.116667	0.999893	-2.49518	2.26185
		2023	2018	-3.333*	0.00918924	-5.98316	-0.683505
			2019	0.25	0.998636	-2.60363	3.10363
			2020	0.0192308	1	-2.71587	2.75433
			2022	0.116667	0.999893	-2.26185	2.49518
Weight Training Frequency (d/wk)	Games-Howell	2018	2019	0.964286	0.423558	-0.701373	2.62994
			2020	1.481*	0.0402017	0.0519547	2.90958
			2022	1.31667	0.0847404	-0.129392	2.76273
			2023	0.25	0.994338	-1.62018	2.12018
		2019	2018	-0.964286	0.423558	-2.62994	0.701373
			2020	0.516484	0.74681	-0.864527	1.89749
			2022	0.352381	0.923578	-1.04154	1.7463
			2023	-0.714286	0.753439	-2.53102	1.10245
		2020	2018	-1.481*	0.0402017	-2.90958	-0.0519547
			2019	-0.516484	0.74681	-1.89749	0.864527
			2022	-0.164103	0.988153	-1.15651	0.828301
			2023	-1.23077	0.188036	-2.85397	0.392429
		2022	2018	-1.31667	0.0847404	-2.76273	0.129392
			2019	-0.352381	0.923578	-1.7463	1.04154
			2020	0.164103	0.988153	-0.828301	1.15651
			2023	-1.06667	0.314637	-2.70403	0.570695
		2023	2018	-0.25	0.994338	-2.12018	1.62018
			2019	0.714286	0.753439	-1.10245	2.53102
			2020	1.23077	0.188036	-0.392429	2.85397
			2022	1.06667	0.314637	-0.570695	2.70403
Strength Satisfaction(VAS)	Games-Howell	2018	2019	1.02583	0.999959	-33.8711	35.9228
			2020	7.94122	0.866034	-17.1985	33.0809
			2022	10.7492	0.373396	-6.46017	27.9585
			2023	-2.74333	0.990043	-20.7181	15.2314
		2019	2018	-1.02583	0.999959	-35.9228	33.8711
			2020	6.91538	0.973765	-30.2421	44.0729
			2022	9.72333	0.866377	-25.1617	44.6083
			2023	-3.76917	0.995276	-38.7845	31.2462
		2020	2018	-7.94122	0.866034	-33.0809	17.1985
			2019	-6.91538	0.973765	-44.0729	30.2421
			2022	2.80795	0.997761	-23.9821	29.598
			2023	-10.6846	0.764236	-37.7878	16.4187
		2022	2018	-10.7492	0.373396	-27.9585	6.46017
			2019	-9.72333	0.866377	-44.6083	25.1617
			2020	-2.80795	0.997761	-29.598	23.9821
			2023	-13.4925	0.32956	-34.0755	7.09048
		2023	2018	2.74333	0.990043	-15.2314	20.7181
			2019	3.76917	0.995276	-31.2462	38.7845
			2020	10.6846	0.764236	-16.4187	37.7878
			2022	13.4925	0.32956	-7.09048	34.0755
Power Satisfaction(VAS)	Games-Howell	2018	2019	-3.07083	0.993014	-27.2025	21.0608
			2020	9.35365	0.801919	-15.9755	34.6828
			2022	7.3255	0.776904	-11.3523	26.0033
			2023	-5.15417	0.949714	-26.4952	16.1869
		2019	2018	3.07083	0.993014	-21.0608	27.2025
			2020	12.4245	0.673077	-16.0247	40.8737
			2022	10.3963	0.638681	-13.5658	34.3585
			2023	-2.08333	0.998915	-27.6336	23.467
		2020	2018	-9.35365	0.801919	-34.6828	15.9755
			2019	-12.4245	0.673077	-40.8737	16.0247
			2022	-2.02815	0.999197	-27.2226	23.1663
			2023	-14.5078	0.512855	-41.4044	12.3888
		2022	2018	-7.3255	0.776904	-26.0033	11.3523
			2019	-10.3963	0.638681	-34.3585	13.5658
			2020	2.02815	0.999197	-23.1663	27.2226
			2023	-12.4797	0.426329	-33.62	8.66071
		2023	2018	5.15417	0.949714	-16.1869	26.4952
			2019	2.08333	0.998915	-23.467	27.6336
			2020	14.5078	0.512855	-12.3888	41.4044
			2022	12.4797	0.426329	-8.66071	33.62
Endurance Satisfaction(VAS)	Games-Howell	2018	2019	-6.05929	0.977888	-40.2751	28.1565
			2020	12.6935	0.649681	-14.623	40.0099
			2022	5.823	0.973211	-22.5125	34.1585
			2023	-3.9175	0.992252	-30.8553	23.0203
		2019	2018	6.05929	0.977888	-28.1565	40.2751
			2020	18.7527	0.469231	-16.0508	53.5563
			2022	11.8823	0.832128	-23.5225	47.2871
			2023	2.14179	0.999622	-32.4525	36.7361
		2020	2018	-12.6935	0.649681	-40.0099	14.623
			2019	-18.7527	0.469231	-53.5563	16.0508
			2022	-6.87046	0.957671	-36.1836	22.4427
			2023	-16.611	0.421947	-44.5805	11.3586
		2022	2018	-5.823	0.973211	-34.1585	22.5125
			2019	-11.8823	0.832128	-47.2871	23.5225
			2020	6.87046	0.957671	-22.4427	36.1836
			2023	-9.7405	0.858232	-38.6982	19.2172
		2023	2018	3.9175	0.992252	-23.0203	30.8553
			2019	-2.14179	0.999622	-36.7361	32.4525
			2020	16.611	0.421947	-11.3586	44.5805
			2022	9.7405	0.858232	-19.2172	38.6982
Daily Routine Quality(VAS)	Games-Howell	2018	2019	0.197024	0.999999	-18.1623	18.5564
			2020	2.43494	0.994508	-16.7795	21.6494
			2022	7.14683	0.628897	-8.06285	22.3565
			2023	9.80667	0.568653	-10.4002	30.0135
		2019	2018	-0.197024	0.999999	-18.5564	18.1623
			2020	2.23791	0.998237	-20.9589	25.4347
			2022	6.94981	0.83737	-13.7159	27.6155
			2023	9.60964	0.73711	-14.2619	33.4812
		2020	2018	-2.43494	0.994508	-21.6494	16.7795
			2019	-2.23791	0.998237	-25.4347	20.9589
			2022	4.7119	0.968198	-17.2562	26.68
			2023	7.37173	0.904313	-17.642	32.3855
		2022	2018	-7.14683	0.628897	-22.3565	8.06285
			2019	-6.94981	0.83737	-27.6155	13.7159
			2020	-4.7119	0.968198	-26.68	17.2562
			2023	2.65983	0.996607	-20.0609	25.3806
		2023	2018	-9.80667	0.568653	-30.0135	10.4002
			2019	-9.60964	0.73711	-33.4812	14.2619
			2020	-7.37173	0.904313	-32.3855	17.642
			2022	-2.65983	0.996607	-25.3806	20.0609
Sleep Duration (minutes)	Games-Howell	2018	2019	17.8571	0.2252	-6.86118	42.5755
			2020	18.8462	0.122062	-3.86088	41.5532
			2022	6.8	0.992456	-40.75	54.35
			2023	22.5	0.133239	-4.51	49.51
		2019	2018	-17.8571	0.2252	-42.5755	6.86118
			2020	0.989011	0.999157	-14.1278	16.1058
			2022	-11.0571	0.942433	-56.4883	34.374
			2023	4.64286	0.963018	-16.8805	26.1662
		2020	2018	-18.8462	0.122062	-41.5532	3.86088
			2019	-0.989011	0.999157	-16.1058	14.1278
			2022	-12.0462	0.913206	-56.5921	32.4998
			2023	3.65385	0.969161	-15.1958	22.5035
		2022	2018	-6.8	0.992456	-54.35	40.75
			2019	11.0571	0.942433	-34.374	56.4883
			2020	12.0462	0.913206	-32.4998	56.5921
			2023	15.7	0.843316	-30.7852	62.1852
		2023	2018	-22.5	0.133239	-49.51	4.51
			2019	-4.64286	0.963018	-26.1662	16.8805
			2020	-3.65385	0.969161	-22.5035	15.1958
			2022	-15.7	0.843316	-62.1852	30.7852
Supplement Knowledge(VAS)	Games-Howell	2018	2019	-14.6293	0.752057	-54.905	25.6464
			2020	-25.3181	0.0674261	-51.9233	1.28712
			2022	-14.0977	0.587235	-42.1848	13.9894
			2023	-26.0808	0.0736814	-53.9384	1.7767
		2019	2018	14.6293	0.752057	-25.6464	54.905
			2020	-10.6888	0.909412	-51.4838	30.1062
			2022	0.531619	0.999999	-40.8458	41.909
			2023	-11.4515	0.894737	-52.7378	29.8347
		2020	2018	25.3181	0.0674261	-1.28712	51.9233
			2019	10.6888	0.909412	-30.1062	51.4838
			2022	11.2204	0.796884	-18.2337	40.6745
			2023	-0.762756	0.999991	-29.9745	28.449
		2022	2018	14.0977	0.587235	-13.9894	42.1848
			2019	-0.531619	0.999999	-41.909	40.8458
			2020	-11.2204	0.796884	-40.6745	18.2337
			2023	-11.9832	0.776623	-42.4999	18.5336
		2023	2018	26.0808	0.0736814	-1.7767	53.9384
			2019	11.4515	0.894737	-29.8347	52.7378
			2020	0.762756	0.999991	-28.449	29.9745
			2022	11.9832	0.776623	-18.5336	42.4999
Supplement Understanding(VAS)	Games-Howell	2018	2019	-17.5036	0.505015	-51.4796	16.4725
			2020	-21.665	0.164893	-48.8949	5.56487
			2022	-5.72433	0.976706	-34.6699	23.2213
			2023	-25.8233	0.0623431	-52.6049	0.958283
		2019	2018	17.5036	0.505015	-16.4725	51.4796
			2020	-4.16143	0.994796	-38.306	29.9831
			2022	11.7792	0.835706	-23.4236	46.9821
			2023	-8.31976	0.932031	-42.213	25.5735
		2020	2018	21.665	0.164893	-5.56487	48.8949
			2019	4.16143	0.994796	-29.9831	38.306
			2022	15.9407	0.512311	-13.2917	45.173
			2023	-4.15833	0.990656	-31.2453	22.9287
		2022	2018	5.72433	0.976706	-23.2213	34.6699
			2019	-11.7792	0.835706	-46.9821	23.4236
			2020	-15.9407	0.512311	-45.173	13.2917
			2023	-20.099	0.273161	-48.9141	8.71605
		2023	2018	25.8233	0.0623431	-0.958283	52.6049
			2019	8.31976	0.932031	-25.5735	42.213
			2020	4.15833	0.990656	-22.9287	31.2453
			2022	20.099	0.273161	-8.71605	48.9141
Protein Intake Frequency (times/day)	Games-Howell	2018	2019	-0.410714	0.866888	-1.76435	0.942922
			2020	-0.278846	0.919982	-1.28032	0.722632
			2022	-0.358333	0.801769	-1.31927	0.602599
			2023	-0.291667	0.938137	-1.42524	0.841909
		2019	2018	0.410714	0.866888	-0.942922	1.76435
			2020	0.131868	0.997274	-1.18589	1.44963
			2022	0.052381	0.999919	-1.24661	1.35137
			2023	0.119048	0.998726	-1.27365	1.51175
		2020	2018	0.278846	0.919982	-0.722632	1.28032
			2019	-0.131868	0.997274	-1.44963	1.18589
			2022	-0.0794872	0.998826	-0.957457	0.798483
			2023	-0.0128205	1	-1.08623	1.06059
		2022	2018	0.358333	0.801769	-0.602599	1.31927
			2019	-0.052381	0.999919	-1.35137	1.24661
			2020	0.0794872	0.998826	-0.798483	0.957457
			2023	0.0666667	0.999671	-0.971048	1.10438
		2023	2018	0.291667	0.938137	-0.841909	1.42524
			2019	-0.119048	0.998726	-1.51175	1.27365
			2020	0.0128205	1	-1.06059	1.08623
			2022	-0.0666667	0.999671	-1.10438	0.971048
Relationships Among Members(VAS)	Games-Howell	2018	2019	-2.40845	0.997087	-25.9704	21.1535
			2020	-2.80109	0.986336	-19.3116	13.7094
			2022	2.45583	0.997321	-19.692	24.6037
			2023	6.26417	0.971	-25.3609	37.8893
		2019	2018	2.40845	0.997087	-21.1535	25.9704
			2020	-0.392637	0.999998	-23.6911	22.9059
			2022	4.86429	0.979711	-21.7217	31.4503
			2023	8.67262	0.934422	-25.4406	42.7859
		2020	2018	2.80109	0.986336	-13.7094	19.3116
			2019	0.392637	0.999998	-22.9059	23.6911
			2022	5.25692	0.950908	-16.5115	27.0253
			2023	9.06526	0.894577	-22.3648	40.4953
		2022	2018	-2.45583	0.997321	-24.6037	19.692
			2019	-4.86429	0.979711	-31.4503	21.7217
			2020	-5.25692	0.950908	-27.0253	16.5115
			2023	3.80833	0.996987	-30.0362	37.6528
		2023	2018	-6.26417	0.971	-37.8893	25.3609
			2019	-8.67262	0.934422	-42.7859	25.4406
			2020	-9.06526	0.894577	-40.4953	22.3648
			2022	-3.80833	0.996987	-37.6528	30.0362
Trust in Members(VAS)	Games-Howell	2018	2019	-7.03607	0.683896	-23.2869	9.21478
			2020	0.147885	1	-18.2897	18.5855
			2022	5.86783	0.964683	-20.936	32.6717
			2023	5.25333	0.974502	-21.6334	32.1401
		2019	2018	7.03607	0.683896	-9.21478	23.2869
			2020	7.18396	0.657855	-8.76418	23.1321
			2022	12.9039	0.552408	-12.5339	38.3418
			2023	12.2894	0.582233	-13.3557	37.9345
		2020	2018	-0.147885	1	-18.5855	18.2897
			2019	-7.18396	0.657855	-23.1321	8.76418
			2022	5.71995	0.967285	-20.9737	32.4136
			2023	5.10545	0.976653	-21.6745	31.8854
		2022	2018	-5.86783	0.964683	-32.6717	20.936
			2019	-12.9039	0.552408	-38.3418	12.5339
			2020	-5.71995	0.967285	-32.4136	20.9737
			2023	-0.6145	0.999998	-32.8812	31.6522
		2023	2018	-5.25333	0.974502	-32.1401	21.6334
			2019	-12.2894	0.582233	-37.9345	13.3557
			2020	-5.10545	0.976653	-31.8854	21.6745
			2022	0.6145	0.999998	-31.6522	32.8812
Being Trusted by Members(VAS)	Games-Howell	2018	2019	-5.14238	0.96897	-30.1847	19.9
			2020	7.53179	0.960532	-25.789	40.8526
			2022	3.94733	0.991344	-22.2522	30.1468
			2023	1.09167	0.999979	-32.8479	35.0313
		2019	2018	5.14238	0.96897	-19.9	30.1847
			2020	12.6742	0.725749	-18.2744	43.6228
			2022	9.08971	0.745312	-13.478	31.6574
			2023	6.23405	0.972339	-25.4589	37.927
		2020	2018	-7.53179	0.960532	-40.8526	25.789
			2019	-12.6742	0.725749	-43.6228	18.2744
			2022	-3.58446	0.997062	-35.4648	28.2959
			2023	-6.44013	0.986346	-44.3768	31.4966
		2022	2018	-3.94733	0.991344	-30.1468	22.2522
			2019	-9.08971	0.745312	-31.6574	13.478
			2020	3.58446	0.997062	-28.2959	35.4648
			2023	-2.85567	0.998841	-35.4185	29.7072
		2023	2018	-1.09167	0.999979	-35.0313	32.8479
			2019	-6.23405	0.972339	-37.927	25.4589
			2020	6.44013	0.986346	-31.4966	44.3768
			2022	2.85567	0.998841	-29.7072	35.4185
Importance of Coach’s Instructional Achievements(VAS)	Games-Howell	2018	2019	-6.56024	0.913458	-30.8159	17.6954
			2020	-9.05936	0.764693	-31.8411	13.7224
			2022	0.369	0.999999	-24.1459	24.8839
			2023	-2.64833	0.998925	-33.7474	28.4507
		2019	2018	6.56024	0.913458	-17.6954	30.8159
			2020	-2.49912	0.997888	-27.5941	22.5958
			2022	6.92924	0.930386	-19.5772	33.4357
			2023	3.9119	0.995688	-28.4516	36.2754
		2020	2018	9.05936	0.764693	-13.7224	31.8411
			2019	2.49912	0.997888	-22.5958	27.5941
			2022	9.42836	0.812338	-16.0171	34.8738
			2023	6.41103	0.97214	-25.314	38.1361
		2022	2018	-0.369	0.999999	-24.8839	24.1459
			2019	-6.92924	0.930386	-33.4357	19.5772
			2020	-9.42836	0.812338	-34.8738	16.0171
			2023	-3.01733	0.998665	-35.8158	29.7811
		2023	2018	2.64833	0.998925	-28.4507	33.7474
			2019	-3.9119	0.995688	-36.2754	28.4516
			2020	-6.41103	0.97214	-38.1361	25.314
			2022	3.01733	0.998665	-29.7811	35.8158
Importance of Coach’s Athletic Achievements(VAS)	Games-Howell	2018	2019	-6.57607	0.913154	-30.7238	17.5717
			2020	-0.924423	0.999947	-23.4779	21.629
			2022	9.6385	0.810807	-16.4218	35.6988
			2023	1.00667	0.999979	-30.999	33.0124
		2019	2018	6.57607	0.913154	-17.5717	30.7238
			2020	5.65165	0.949713	-18.6318	29.9351
			2022	16.2146	0.410396	-11.0895	43.5187
			2023	7.58274	0.952569	-25.2423	40.4078
		2020	2018	0.924423	0.999947	-21.629	23.4779
			2019	-5.65165	0.949713	-29.9351	18.6318
			2022	10.5629	0.761023	-15.6544	36.7802
			2023	1.93109	0.999731	-30.1869	34.0491
		2022	2018	-9.6385	0.810807	-35.6988	16.4218
			2019	-16.2146	0.410396	-43.5187	11.0895
			2020	-10.5629	0.761023	-36.7802	15.6544
			2023	-8.63183	0.942587	-42.8871	25.6234
		2023	2018	-1.00667	0.999979	-33.0124	30.999
			2019	-7.58274	0.952569	-40.4078	25.2423
			2020	-1.93109	0.999731	-34.0491	30.1869
			2022	8.63183	0.942587	-25.6234	42.8871
Relationship with Head Coach(VAS)	Games-Howell	2018	2019	-18.1624	0.0588898	-36.8484	0.523614
			2020	-7.25282	0.82963	-27.75	13.2443
			2022	-4.44467	0.972752	-26.0117	17.1224
			2023	-5.03917	0.978907	-31.794	21.7157
		2019	2018	18.1624	0.0588898	-0.523614	36.8484
			2020	10.9096	0.306699	-5.61226	27.4314
			2022	13.7177	0.1888	-4.20189	31.6373
			2023	13.1232	0.482808	-11.3047	37.5511
		2020	2018	7.25282	0.82963	-13.2443	27.75
			2019	-10.9096	0.306699	-27.4314	5.61226
			2022	2.80815	0.993506	-17.0985	22.7148
			2023	2.21365	0.998895	-23.443	27.8703
		2022	2018	4.44467	0.972752	-17.1224	26.0117
			2019	-13.7177	0.1888	-31.6373	4.20189
			2020	-2.80815	0.993506	-22.7148	17.0985
			2023	-0.5945	0.999995	-27.0161	25.8271
		2023	2018	5.03917	0.978907	-21.7157	31.794
			2019	-13.1232	0.482808	-37.5511	11.3047
			2020	-2.21365	0.998895	-27.8703	23.443
			2022	0.5945	0.999995	-25.8271	27.0161
Trust in Head Coach(VAS)	Games-Howell	2018	2019	-7.27857	0.2163	-17.2316	2.67442
			2020	-2.58308	0.978081	-16.1485	10.9824
			2022	-3.80933	0.807501	-14.0375	6.41886
			2023	5.575	0.936512	-17.194	28.344
		2019	2018	7.27857	0.2163	-2.67442	17.2316
			2020	4.69549	0.818784	-8.61859	18.0096
			2022	3.46924	0.825212	-6.42123	13.3597
			2023	12.8536	0.4207	-9.79448	35.5016
		2020	2018	2.58308	0.978081	-10.9824	16.1485
			2019	-4.69549	0.818784	-18.0096	8.61859
			2022	-1.22626	0.998743	-14.7833	12.3308
			2023	8.15808	0.834305	-15.6956	32.0118
		2022	2018	3.80933	0.807501	-6.41886	14.0375
			2019	-3.46924	0.825212	-13.3597	6.42123
			2020	1.22626	0.998743	-12.3308	14.7833
			2023	9.38433	0.703643	-13.388	32.1567
		2023	2018	-5.575	0.936512	-28.344	17.194
			2019	-12.8536	0.4207	-35.5016	9.79448
			2020	-8.15808	0.834305	-32.0118	15.6956
			2022	-9.38433	0.703643	-32.1567	13.388
Expectations from Head Coach(VAS)	Games-Howell	2018	2019	-2.0319	0.999445	-34.1341	30.0703
			2020	6.68128	0.923079	-17.9551	31.3177
			2022	0.258667	0.999999	-17.0769	17.5943
			2023	-1.805	0.999762	-33.5518	29.9418
		2019	2018	2.0319	0.999445	-30.0703	34.1341
			2020	8.71319	0.930645	-25.9462	43.3725
			2022	2.29057	0.999104	-29.7516	34.3328
			2023	0.226905	1	-38.6643	39.1181
		2020	2018	-6.68128	0.923079	-31.3177	17.9551
			2019	-8.71319	0.930645	-43.3725	25.9462
			2022	-6.42262	0.932059	-30.9496	18.1044
			2023	-8.48628	0.949079	-43.5458	26.5733
		2022	2018	-0.258667	0.999999	-17.5943	17.0769
			2019	-2.29057	0.999104	-34.3328	29.7516
			2020	6.42262	0.932059	-18.1044	30.9496
			2023	-2.06367	0.999594	-33.7475	29.6202
		2023	2018	1.805	0.999762	-29.9418	33.5518
			2019	-0.226905	1	-39.1181	38.6643
			2020	8.48628	0.949079	-26.5733	43.5458
			2022	2.06367	0.999594	-29.6202	33.7475
*. The mean difference is significant at the 0.05 level.
